# Supplementary material for: Clinical-grade cryopreserved doxorubicin-loaded platelets: role of cancer cells and platelet extracellular vesicles activation loop
Source: J Biomed Sci. 2020 Mar 23;27:45. doi: 10.1186/s12929-020-00633-2 (PMC7087392; doi:10.1186/s12929-020-00633-2)
Supplement: Supplementary file 2 — Additional file 2: Fig. S1. Time-lapse video using deconvolution microscopy demonstrates the capacity of DOX-loaded PLT to transfer DOX to MCF-7 breast cancer-derived cells. [file 12929_2020_633_MOESM2_ESM.zip]

Archive with 2 entries (2 files):
- Figure S1. Cellular uptake of DOX-loaded PLT.jpg
- Video 1 for figure S1.mov
